# Supplementary material for: Dihydroartemisinin Induces Ferroptosis in Uveal Melanoma Cells Through the HO-1 and xCT/GPX4 Signaling Pathways
Source: Int J Mol Sci. 2026 Mar 26;27(7):3027. doi: 10.3390/ijms27073027 (PMC13073528; doi:10.3390/ijms27073027)
Supplement: Supplementary file 1 [file ijms-27-03027-s001.zip › Supplement Table S1.xlsx]

## Sheet: Sheet1
Supplement Table S1: Primer sequences used for qRT-PCR
Primer sequences for each target are listed 5′→3′. Forward (F) and reverse (R) are indicated.
Primer Name		Primer Sequence (5′→3′)
HMOX1	F	AGTCAGGCAGAGGGTGATAGAA
	R	GGTCCTTGGTGTCATGGGTC
GPX4	F	TCCCAGTGAGGCAAGACCG
	R	TGGCTCCTGCTTCCCGAAC
TRF1H	F	CAGTGGAAGGCTGATCAGTG
	R	TCCTGCTTCTTCTGCTTGGT
NRF2	F	TCATTGCTACTAATCAGGCTCAG
	R	GACACTGTAACTCAGGAATGGAT
